# Supplementary material for: The Many Facets of Genetic Literacy: Assessing the Scalability of Multiple Measures for Broad Use in Survey Research
Source: PLoS One. 2015 Oct 28;10(10):e0141532. doi: 10.1371/journal.pone.0141532 (PMC4625002; doi:10.1371/journal.pone.0141532)
Supplement: S1 Dataset — (CSV) [file pone.0141532.s001.csv]

Term_Familiarity	High_Familiarity	Practical_Skills	High_Skills	Genetics_Knowledge	High_Knowledge	PPEDUC	PPEDUCAT	PPETHM	PPAGE	ppagect4	PPGENDER	PPINCIMP	PPREG4
1	1	0	1	0	1	12	4	1	45	3	1	1	2
1	1	0	1	0	1	5	1	5	23	1	2	2	2
1	1	0	1	0	1	12	4	4	43	2	1	8	2
1	1	0	1	0	1	9	2	2	45	3	1	7	3
1	1	0	1	0	1	9	2	2	28	1	2	7	3
1	1	0	1	0	1	9	2	2	35	2	2	12	3
1	1	0	1	0	1	12	4	1	48	3	2	16	3
1	1	0	1	0	1	8	1	1	49	3	2	17	3
1	1	0	1	0	1	12	4	1	43	2	1	19	3
1	1	0	1	0	1	6	1	1	33	2	2	1	4
1	1	0	1	0	1	10	3	2	42	2	1	11	4
1	1	0	1	0	1	8	1	1	49	3	2	12	4
1	1	0	1	0	1	10	3	1	50	3	2	17	4
1.375	1	0	1	0	1	9	2	1	66	4	1	4	3
1.5	1	0	1	0	1	7	1	2	60	4	1	9	3
1.75	1	0	1	0	1	7	1	2	55	3	2	5	3
2	1	0	1	0	1	9	2	2	57	3	1	11	2
2.125	1	0	1	0	1	9	2	1	49	3	1	7	2
3	1	0	1	0	1	10	3	1	64	4	1	6	1
3	1	0	1	0	1	9	2	2	22	1	1	4	2
3.25	1	0	1	0	1	11	3	2	59	3	2	10	3
3.25	1	0	1	0	1	10	3	2	40	2	1	16	3
4	1	0	1	0	1	6	1	2	20	1	1	3	1
4	1	0	1	0	1	9	2	1	32	2	2	10	2
4	1	0	1	0	1	9	2	1	30	2	2	14	2
4	1	0	1	0	1	9	2	2	44	2	2	1	3
4	1	0	1	0	1	8	1	2	41	2	2	3	3
4	1	0	1	0	1	9	2	1	60	4	1	14	3
4	1	0	1	0	1	9	2	4	35	2	1	16	3
4.375	1	0	1	0	1	9	2	2	45	3	2	1	1
4.5	1	0	1	0	1	13	4	4	36	2	2	15	4
5.125	2	0	1	0	1	10	3	1	48	3	2	6	1
5.25	2	0	1	0	1	10	3	1	62	4	1	12	3
5.5	2	0	1	0	1	12	4	1	58	3	2	16	2
6.125	2	0	1	0	1	12	4	2	51	3	2	12	3
6.625	2	0	1	0	1	9	2	2	21	1	2	12	2
1	1	1	1	0	1	9	2	2	25	1	2	1	1
1	1	1	1	0	1	10	3	2	21	1	1	1	3
1.125	1	1	1	0	1	10	3	1	19	1	2	8	1
1.25	1	1	1	0	1	10	3	4	27	1	2	5	1
2.25	1	1	1	0	1	9	2	1	53	3	2	14	2
2.75	1	1	1	0	1	9	2	2	28	1	1	12	2
2.75	1	1	1	0	1	9	2	2	59	3	2	8	3
3	1	1	1	0	1	5	1	1	23	1	1	8	3
3.14285714285714	1	1	1	0	1	9	2	2	54	3	2	9	3
4.5	1	1	1	0	1	12	4	1	29	1	1	12	1
4.875	1	1	1	0	1	10	3	1	63	4	1	13	2
1	1	2	1	0	1	10	3	2	52	3	2	9	2
1	1	2	1	0	1	6	1	2	57	3	1	8	3
3.375	1	2	1	0	1	11	3	1	54	3	1	10	2
3.5	1	2	1	0	1	11	3	2	23	1	2	1	4
4	1	2	1	0	1	9	2	2	52	3	1	5	1
1	1	3	1	0	1	10	3	1	32	2	1	5	2
2.5	1	3	1	0	1	8	1	2	64	4	2	2	3
4	1	3	1	0	1	10	3	1	38	2	1	14	1
1	1	4	1	0	1	9	2	1	51	3	1	10	1
3.875	1	4	1	0	1	11	3	2	33	2	1	12	2
4.875	1	4	1	0	1	12	4	2	51	3	2	15	3
4.375	1	5	2	0	1	14	4	1	39	2	1	18	4
6.25	2	5	2	0	1	9	2	1	51	3	1	14	2
1	1	0	1	1	1	10	3	1	29	1	2	15	3
5	2	0	1	1	1	6	1	1	51	3	1	3	2
5.375	2	0	1	1	1	9	2	1	35	2	1	11	3
1.5	1	1	1	1	1	6	1	4	45	3	1	12	4
3.5	1	1	1	1	1	9	2	3	62	4	2	6	4
4.5	1	1	1	1	1	10	3	4	48	3	2	16	4
5.375	2	1	1	1	1	9	2	2	23	1	2	1	3
6	2	1	1	1	1	11	3	2	38	2	2	12	3
2.125	1	2	1	1	1	10	3	2	70	4	2	10	3
1.375	1	3	1	1	1	12	4	1	29	1	1	14	2
2.42857142857143	1	3	1	1	1	12	4	1	62	4	1	16	2
3	1	3	1	1	1	10	3	2	40	2	1	1	3
3.14285714285714	1	3	1	1	1	6	1	1	60	4	1	7	2
1	1	4	1	1	1	10	3	2	33	2	1	12	3
1	1	5	2	1	1	12	4	2	39	2	1	12	3
5.875	2	5	2	1	1	9	2	2	59	3	2	11	2
2	1	0	1	2	1	13	4	1	66	4	2	8	1
2.125	1	0	1	2	1	9	2	1	65	4	2	8	1
2.125	1	1	1	2	1	11	3	1	33	2	1	13	2
5	2	1	1	2	1	12	4	1	41	2	2	15	3
4.625	1	2	1	2	1	9	2	2	42	2	2	3	3
4.75	1	2	1	2	1	11	3	1	62	4	1	11	1
5.25	2	2	1	2	1	9	2	1	61	4	2	14	2
2.25	1	3	1	2	1	10	3	1	20	1	2	12	3
3.83333333333333	1	3	1	2	1	9	2	1	56	3	1	13	1
4	1	3	1	2	1	9	2	1	44	2	1	1	3
5.125	2	3	1	2	1	9	2	2	65	4	1	3	3
6	2	3	1	2	1	9	2	2	26	1	1	12	1
6	2	3	1	2	1	11	3	2	45	3	2	14	1
1.375	1	4	1	2	1	9	2	2	62	4	2	8	3
1.5	1	4	1	2	1	12	4	2	53	3	1	19	3
1.875	1	4	1	2	1	8	1	2	50	3	1	8	4
2.125	1	4	1	2	1	10	3	4	39	2	1	14	3
4	1	4	1	2	1	10	3	1	27	1	1	1	3
4.5	1	4	1	2	1	9	2	2	61	4	2	1	3
5.71428571428571	2	4	1	2	1	8	1	4	34	2	2	12	2
1	1	5	2	2	1	9	2	1	59	3	2	12	1
4.75	1	5	2	2	1	9	2	2	56	3	1	1	2
4.875	1	5	2	2	1	9	2	1	64	4	1	12	1
6.875	2	5	2	2	1	11	3	2	61	4	1	10	3
1.25	1	0	1	3	1	9	2	2	39	2	2	8	3
3.14285714285714	1	0	1	3	1	9	2	2	69	4	1	10	3
5.125	2	0	1	3	1	9	2	2	48	3	2	5	3
1.875	1	1	1	3	1	7	1	1	63	4	1	5	1
2.57142857142857	1	1	1	3	1	9	2	4	26	1	2	10	4
4	1	1	1	3	1	10	3	2	52	3	2	6	1
4.625	1	1	1	3	1	11	3	3	50	3	2	1	4
6	2	1	1	3	1	12	4	2	47	3	1	13	1
1.5	1	2	1	3	1	9	2	2	66	4	1	14	3
2.375	1	2	1	3	1	9	2	5	68	4	2	19	4
3.125	1	2	1	3	1	10	3	1	56	3	1	8	2
5	2	2	1	3	1	9	2	1	52	3	2	12	2
5.75	2	2	1	3	1	10	3	2	70	4	2	10	1
1	1	3	1	3	1	4	1	1	68	4	1	4	3
5.5	2	3	1	3	1	9	2	2	70	4	2	7	3
6.625	2	3	1	3	1	9	2	2	51	3	1	18	1
2.25	1	4	1	3	1	9	2	2	34	2	2	18	2
2.875	1	4	1	3	1	9	2	1	40	2	1	12	3
3.375	1	4	1	3	1	10	3	1	61	4	2	14	3
4.375	1	4	1	3	1	10	3	2	36	2	1	8	3
4.5	1	4	1	3	1	13	4	1	44	2	1	17	3
2.875	1	5	2	3	1	12	4	1	61	4	1	16	4
3.28571428571429	1	5	2	3	1	8	1	2	62	4	2	6	3
4.28571428571429	1	5	2	3	1	9	2	3	67	4	2	11	4
4.5	1	5	2	3	1	9	2	1	55	3	2	10	3
4.5	1	5	2	3	1	9	2	1	44	2	2	14	4
3.125	1	6	2	3	1	10	3	1	28	1	2	12	3
3.875	1	6	2	3	1	10	3	1	24	1	1	6	2
4.375	1	0	1	4	1	12	4	2	43	2	1	8	3
6	2	0	1	4	1	10	3	4	18	1	2	9	3
2	1	1	1	4	1	8	1	4	47	3	1	6	4
3	1	1	1	4	1	9	2	4	35	2	1	11	3
4.75	1	1	1	4	1	10	3	4	37	2	2	12	3
5.125	2	1	1	4	1	9	2	2	51	3	2	11	3
1.625	1	2	1	4	1	10	3	1	66	4	1	11	4
2	1	2	1	4	1	10	3	2	64	4	2	13	4
2.625	1	2	1	4	1	9	2	2	44	2	2	3	3
3.875	1	2	1	4	1	10	3	2	50	3	1	8	3
4.125	1	2	1	4	1	9	2	2	46	3	2	2	1
4.25	1	2	1	4	1	10	3	1	54	3	1	13	3
5.25	2	2	1	4	1	8	1	3	47	3	1	2	3
5.875	2	2	1	4	1	10	3	2	35	2	2	4	2
1.125	1	3	1	4	1	5	1	4	43	2	2	11	4
2	1	3	1	4	1	6	1	4	36	2	1	6	4
4.5	1	3	1	4	1	9	2	2	42	2	2	2	1
4.5	1	3	1	4	1	14	4	2	67	4	1	12	2
4.5	1	3	1	4	1	10	3	4	35	2	2	12	4
5.42857142857143	2	3	1	4	1	10	3	2	61	4	2	4	3
1	1	4	1	4	1	9	2	2	30	2	2	1	3
1.875	1	4	1	4	1	11	3	1	28	1	2	15	2
3.125	1	4	1	4	1	7	1	2	56	3	1	8	3
4.875	1	4	1	4	1	9	2	2	26	1	2	2	2
2.125	1	5	2	4	1	9	2	1	56	3	2	3	3
2.375	1	5	2	4	1	13	4	1	28	1	2	13	2
3.5	1	5	2	4	1	9	2	1	55	3	2	12	3
3.85714285714286	1	5	2	4	1	9	2	1	48	3	2	13	1
4	1	5	2	4	1	7	1	4	23	1	2	2	4
4.125	1	5	2	4	1	10	3	1	24	1	1	7	1
4.125	1	5	2	4	1	9	2	1	64	4	2	11	3
4.375	1	5	2	4	1	9	2	2	67	4	2	11	3
6.875	2	5	2	4	1	9	2	1	60	4	2	12	3
4.75	1	6	2	4	1	8	1	1	27	1	1	15	3
5.25	2	6	2	4	1	8	1	1	63	4	2	4	3
6	2	6	2	4	1	10	3	1	29	1	2	7	4
1.5	1	0	1	5	1	9	2	2	67	4	2	7	2
3	1	0	1	5	1	9	2	1	44	2	1	16	1
4.28571428571429	1	0	1	5	1	13	4	2	55	3	2	15	1
2.75	1	1	1	5	1	9	2	1	57	3	2	14	1
2.75	1	1	1	5	1	12	4	1	47	3	1	16	2
4	1	1	1	5	1	7	1	2	27	1	2	6	3
4.25	1	1	1	5	1	9	2	4	49	3	2	16	4
4.375	1	1	1	5	1	9	2	1	54	3	2	11	3
5.5	2	1	1	5	1	9	2	4	42	2	1	12	1
5.625	2	1	1	5	1	13	4	1	37	2	2	18	4
1	1	2	1	5	1	9	2	2	23	1	1	5	2
1	1	2	1	5	1	10	3	2	60	4	2	1	3
4	1	2	1	5	1	9	2	2	24	1	1	4	3
2	1	3	1	5	1	9	2	4	49	3	2	11	4
2.625	1	3	1	5	1	9	2	4	41	2	2	8	3
3.125	1	3	1	5	1	9	2	2	26	1	1	16	3
3.25	1	3	1	5	1	8	1	2	65	4	2	10	3
4.25	1	3	1	5	1	7	1	1	30	2	1	18	3
5	2	3	1	5	1	9	2	2	49	3	2	7	3
6.125	2	3	1	5	1	10	3	2	59	3	2	10	3
7	2	3	1	5	1	10	3	2	64	4	1	11	3
7	2	3	1	5	1	9	2	1	62	4	2	13	3
7	2	3	1	5	1	10	3	1	66	4	2	13	3
1.625	1	4	1	5	1	13	4	1	44	2	1	16	1
4	1	4	1	5	1	8	1	1	55	3	2	13	2
6.33333333333333	2	4	1	5	1	9	2	1	69	4	2	15	2
2.125	1	5	2	5	1	9	2	1	56	3	1	4	1
3.625	1	5	2	5	1	9	2	2	66	4	2	11	3
3.75	1	5	2	5	1	9	2	5	66	4	2	12	4
4	1	5	2	5	1	11	3	1	57	3	2	4	2
5.125	2	5	2	5	1	13	4	1	61	4	1	17	1
5.125	2	5	2	5	1	9	2	2	49	3	1	18	4
5.25	2	5	2	5	1	9	2	1	40	2	2	17	4
5.57142857142857	2	5	2	5	1	13	4	1	25	1	2	16	2
7	2	5	2	5	1	9	2	1	66	4	2	10	3
1.25	1	6	2	5	1	9	2	1	49	3	1	11	3
4.125	1	6	2	5	1	7	1	2	57	3	1	13	2
4.625	1	6	2	5	1	13	4	1	47	3	2	18	2
5.75	2	6	2	5	1	7	1	1	19	1	1	18	1
5.875	2	6	2	5	1	9	2	1	60	4	1	12	1
7	2	6	2	5	1	9	2	3	61	4	2	6	3
2.875	1	0	1	6	1	10	3	1	45	3	1	13	2
4.125	1	0	1	6	1	10	3	1	22	1	1	4	1
1	1	1	1	6	1	5	1	4	41	2	1	9	3
3	1	1	1	6	1	9	2	3	69	4	2	1	4
3.375	1	1	1	6	1	9	2	2	38	2	2	6	1
4.25	1	1	1	6	1	7	1	4	24	1	2	4	2
5	2	1	1	6	1	8	1	4	68	4	2	5	4
6.75	2	1	1	6	1	9	2	2	56	3	1	8	3
7	2	1	1	6	1	9	2	1	57	3	2	5	4
1.5	1	2	1	6	1	9	2	1	23	1	2	1	2
1.5	1	2	1	6	1	4	1	4	68	4	2	10	3
4.5	1	2	1	6	1	9	2	2	37	2	1	12	3
5.25	2	2	1	6	1	11	3	2	51	3	1	15	2
5.375	2	2	1	6	1	9	2	2	45	3	1	13	1
5.5	2	2	1	6	1	9	2	1	54	3	2	13	3
6.125	2	2	1	6	1	9	2	4	55	3	2	16	2
2	1	3	1	6	1	2	1	1	38	2	2	10	3
2.375	1	3	1	6	1	8	1	1	54	3	2	14	1
2.85714285714286	1	3	1	6	1	9	2	1	66	4	2	13	3
3.57142857142857	1	3	1	6	1	9	2	2	51	3	2	7	3
3.85714285714286	1	3	1	6	1	9	2	1	54	3	1	15	1
3.875	1	3	1	6	1	9	2	2	27	1	1	5	3
4	1	3	1	6	1	9	2	2	48	3	2	10	3
4.125	1	3	1	6	1	9	2	2	60	4	2	8	3
4.5	1	3	1	6	1	10	3	1	25	1	2	7	2
5	2	3	1	6	1	9	2	1	18	1	2	19	2
5	2	3	1	6	1	9	2	1	56	3	2	11	3
5.5	2	3	1	6	1	5	1	2	33	2	2	7	4
5.75	2	3	1	6	1	9	2	1	57	3	2	11	2
6	2	3	1	6	1	10	3	5	42	2	2	13	3
6.75	2	3	1	6	1	10	3	4	34	2	1	10	1
1	1	4	1	6	1	9	2	2	22	1	1	8	1
1	1	4	1	6	1	9	2	1	65	4	1	14	1
1.75	1	4	1	6	1	9	2	1	62	4	2	16	3
2	1	4	1	6	1	9	2	2	26	1	1	9	1
3.375	1	4	1	6	1	9	2	1	68	4	1	10	1
3.5	1	4	1	6	1	9	2	4	58	3	1	12	3
4.42857142857143	1	4	1	6	1	9	2	1	62	4	2	9	2
4.875	1	4	1	6	1	10	3	1	59	3	1	19	3
5.375	2	4	1	6	1	9	2	1	34	2	2	9	2
5.75	2	4	1	6	1	10	3	2	70	4	2	9	1
5.75	2	4	1	6	1	8	1	1	51	3	1	13	2
6.25	2	4	1	6	1	10	3	1	28	1	1	17	1
6.375	2	4	1	6	1	8	1	1	68	4	1	16	2
7	2	4	1	6	1	10	3	2	65	4	1	14	3
1.42857142857143	1	5	2	6	1	9	2	1	35	2	1	12	3
2	1	5	2	6	1	12	4	2	65	4	2	10	1
2.625	1	5	2	6	1	6	1	1	57	3	1	10	3
3	1	5	2	6	1	9	2	1	45	3	2	10	1
3.625	1	5	2	6	1	10	3	2	63	4	1	10	2
3.75	1	5	2	6	1	14	4	1	50	3	2	15	3
4	1	5	2	6	1	12	4	1	36	2	2	19	3
4.125	1	5	2	6	1	12	4	1	36	2	2	16	2
5	2	5	2	6	1	10	3	2	56	3	2	9	2
5	2	5	2	6	1	10	3	1	59	3	1	13	3
5.25	2	5	2	6	1	9	2	5	56	3	1	8	4
6	2	5	2	6	1	12	4	1	37	2	1	19	1
6	2	5	2	6	1	9	2	1	37	2	2	12	2
6.25	2	5	2	6	1	9	2	2	40	2	1	7	3
6.5	2	5	2	6	1	14	4	1	54	3	1	18	1
6.5	2	5	2	6	1	9	2	4	57	3	1	16	4
7	2	5	2	6	1	9	2	1	55	3	1	19	1
7	2	5	2	6	1	9	2	1	56	3	2	16	3
3.85714285714286	1	6	2	6	1	9	2	1	59	3	2	13	1
4.5	1	6	2	6	1	10	3	1	28	1	2	15	2
4.625	1	6	2	6	1	13	4	1	32	2	2	16	1
4.75	1	6	2	6	1	9	2	1	65	4	2	12	2
4.75	1	6	2	6	1	11	3	2	32	2	1	14	3
4.75	1	6	2	6	1	12	4	1	66	4	1	17	3
4.875	1	6	2	6	1	9	2	4	36	2	1	6	3
5.625	2	6	2	6	1	9	2	1	44	2	2	17	3
5.875	2	6	2	6	1	9	2	1	61	4	2	10	3
6	2	6	2	6	1	9	2	1	38	2	1	5	2
7	2	6	2	6	1	12	4	1	45	3	2	13	2
7	2	6	2	6	1	9	2	1	55	3	2	13	4
1	1	0	1	7	1	9	2	2	42	2	2	1	3
1	1	0	1	7	1	9	2	2	28	1	2	6	3
1	1	0	1	7	1	10	3	1	31	2	1	10	3
1	1	0	1	7	1	12	4	2	38	2	2	14	3
1.75	1	0	1	7	1	11	3	2	52	3	2	11	3
2.25	1	0	1	7	1	9	2	2	55	3	2	7	2
3	1	0	1	7	1	11	3	1	36	2	1	13	3
4	1	0	1	7	1	12	4	1	33	2	1	14	3
4.25	1	0	1	7	1	4	1	4	54	3	2	19	2
1.375	1	1	1	7	1	9	2	4	59	3	2	10	4
3.5	1	1	1	7	1	9	2	1	60	4	2	10	2
6.25	2	1	1	7	1	12	4	5	41	2	2	11	4
1	1	2	1	7	1	8	1	2	49	3	1	6	2
1.5	1	2	1	7	1	9	2	2	64	4	2	9	2
1.625	1	2	1	7	1	10	3	1	55	3	1	19	2
2.125	1	2	1	7	1	7	1	2	48	3	2	12	3
3.125	1	2	1	7	1	11	3	1	58	3	1	7	3
3.625	1	2	1	7	1	9	2	2	28	1	1	1	2
3.625	1	2	1	7	1	9	2	1	60	4	2	16	4
4	1	2	1	7	1	9	2	1	51	3	1	9	3
4.125	1	2	1	7	1	9	2	2	30	2	1	5	2
4.25	1	2	1	7	1	8	1	2	55	3	1	8	3
5.57142857142857	2	2	1	7	1	10	3	1	39	2	1	13	4
5.625	2	2	1	7	1	9	2	1	59	3	2	11	3
7	2	2	1	7	1	9	2	1	48	3	2	4	3
2.28571428571429	1	3	1	7	1	13	4	2	58	3	2	15	2
2.875	1	3	1	7	1	11	3	1	52	3	2	13	4
3	1	3	1	7	1	10	3	2	33	2	1	9	4
3.5	1	3	1	7	1	4	1	1	67	4	2	10	2
3.5	1	3	1	7	1	6	1	1	61	4	2	12	3
3.875	1	3	1	7	1	9	2	2	31	2	2	9	3
5	2	3	1	7	1	8	1	1	49	3	1	3	2
5.125	2	3	1	7	1	10	3	1	24	1	1	16	2
5.5	2	3	1	7	1	10	3	1	48	3	2	11	3
6.625	2	3	1	7	1	10	3	2	58	3	2	11	4
7	2	3	1	7	1	9	2	1	67	4	1	15	1
1.625	1	4	1	7	1	9	2	1	48	3	2	7	2
3.375	1	4	1	7	1	8	1	1	69	4	1	9	1
3.875	1	4	1	7	1	11	3	3	42	2	2	16	1
5	2	4	1	7	1	11	3	2	34	2	2	1	3
5.25	2	4	1	7	1	10	3	2	26	1	2	11	1
5.5	2	4	1	7	1	11	3	1	57	3	1	14	4
5.625	2	4	1	7	1	12	4	2	56	3	1	9	3
5.625	2	4	1	7	1	9	2	5	69	4	1	12	4
5.75	2	4	1	7	1	10	3	2	22	1	1	11	2
6	2	4	1	7	1	9	2	1	65	4	2	13	3
6	2	4	1	7	1	9	2	1	25	1	1	16	3
6.875	2	4	1	7	1	9	2	1	62	4	1	11	2
7	2	4	1	7	1	10	3	1	47	3	2	17	3
1.75	1	5	2	7	1	10	3	1	23	1	1	16	3
2.125	1	5	2	7	1	10	3	1	44	2	2	8	3
3	1	5	2	7	1	10	3	1	69	4	2	10	3
3.25	1	5	2	7	1	10	3	1	63	4	2	19	2
3.375	1	5	2	7	1	9	2	1	70	4	1	7	3
4.25	1	5	2	7	1	12	4	1	29	1	2	13	1
4.5	1	5	2	7	1	10	3	1	52	3	2	8	1
4.5	1	5	2	7	1	11	3	1	29	1	1	7	2
6	2	5	2	7	1	12	4	1	47	3	1	16	2
6.125	2	5	2	7	1	12	4	1	34	2	1	11	3
6.25	2	5	2	7	1	9	2	1	53	3	2	16	4
7	2	5	2	7	1	9	2	1	38	2	1	4	2
7	2	5	2	7	1	9	2	2	18	1	1	17	2
7	2	5	2	7	1	9	2	1	68	4	2	7	3
7	2	5	2	7	1	4	1	4	54	3	2	10	3
1.625	1	6	2	7	1	5	1	2	66	4	2	1	1
2.25	1	6	2	7	1	9	2	2	18	1	1	16	3
2.5	1	6	2	7	1	10	3	2	61	4	2	3	1
2.625	1	6	2	7	1	12	4	1	67	4	2	14	2
3.375	1	6	2	7	1	12	4	1	46	3	1	16	1
4.42857142857143	1	6	2	7	1	12	4	2	70	4	1	9	2
4.5	1	6	2	7	1	10	3	2	53	3	2	16	3
4.75	1	6	2	7	1	12	4	1	44	2	2	15	1
4.875	1	6	2	7	1	11	3	2	24	1	2	6	3
5.125	2	6	2	7	1	10	3	1	57	3	1	19	1
5.125	2	6	2	7	1	9	2	1	67	4	2	13	4
5.5	2	6	2	7	1	12	4	1	38	2	2	16	2
5.5	2	6	2	7	1	10	3	1	65	4	2	9	3
5.5	2	6	2	7	1	10	3	5	61	4	2	19	4
6.14285714285714	2	6	2	7	1	12	4	2	26	1	1	12	3
6.375	2	6	2	7	1	12	4	1	45	3	2	17	1
6.5	2	6	2	7	1	9	2	1	68	4	1	17	2
6.875	2	6	2	7	1	12	4	1	70	4	1	16	3
7	2	6	2	7	1	13	4	1	68	4	2	12	2
7	2	6	2	7	1	13	4	3	38	2	2	15	4
1.125	1	0	1	8	1	9	2	2	56	3	2	4	3
1.375	1	0	1	8	1	9	2	2	29	1	1	1	2
2	1	0	1	8	1	9	2	1	46	3	2	11	2
4.75	1	0	1	8	1	9	2	1	65	4	2	3	3
5.375	2	0	1	8	1	8	1	1	20	1	2	8	4
7	2	0	1	8	1	10	3	1	45	3	2	4	3
4	1	1	1	8	1	9	2	2	54	3	2	15	3
6.25	2	1	1	8	1	6	1	2	65	4	1	9	3
6.25	2	1	1	8	1	12	4	3	27	1	2	14	4
7	2	1	1	8	1	9	2	1	61	4	2	16	1
7	2	1	1	8	1	9	2	1	59	3	1	13	3
3.25	1	2	1	8	1	7	1	1	58	3	2	8	3
3.875	1	2	1	8	1	9	2	2	47	3	1	4	3
4	1	2	1	8	1	9	2	1	30	2	2	10	1
4.5	1	2	1	8	1	14	4	5	63	4	1	19	1
4.625	1	2	1	8	1	10	3	2	26	1	1	2	1
4.75	1	2	1	8	1	10	3	1	62	4	2	12	4
4.875	1	2	1	8	1	9	2	2	42	2	1	16	3
5.25	2	2	1	8	1	14	4	1	63	4	2	7	2
5.25	2	2	1	8	1	13	4	1	54	3	1	14	2
6.375	2	2	1	8	1	10	3	2	64	4	2	4	2
6.75	2	2	1	8	1	10	3	4	33	2	1	5	1
7	2	2	1	8	1	11	3	2	70	4	1	15	4
1	1	3	1	8	1	10	3	1	21	1	1	13	1
2.625	1	3	1	8	1	9	2	1	31	2	2	10	4
2.75	1	3	1	8	1	9	2	1	37	2	2	13	1
3.75	1	3	1	8	1	11	3	1	46	3	2	11	1
3.875	1	3	1	8	1	10	3	4	44	2	2	17	4
4	1	3	1	8	1	10	3	1	27	1	1	8	3
4	1	3	1	8	1	10	3	1	59	3	1	9	3
4.375	1	3	1	8	1	6	1	1	60	4	2	7	2
4.375	1	3	1	8	1	10	3	1	66	4	2	11	2
4.75	1	3	1	8	1	9	2	1	61	4	2	9	1
4.875	1	3	1	8	1	9	2	4	38	2	1	10	1
5.75	2	3	1	8	1	9	2	2	56	3	2	13	3
6	2	3	1	8	1	10	3	1	22	1	1	12	3
7	2	3	1	8	1	10	3	1	69	4	2	15	2
7	2	3	1	8	1	9	2	1	55	3	1	16	2
7	2	3	1	8	1	9	2	2	18	1	1	10	4
2	1	4	1	8	1	6	1	2	62	4	2	2	2
2.75	1	4	1	8	1	11	3	2	44	2	1	11	1
2.75	1	4	1	8	1	12	4	5	36	2	2	9	2
4.625	1	4	1	8	1	9	2	1	63	4	1	15	2
4.625	1	4	1	8	1	12	4	2	41	2	2	9	3
6	2	4	1	8	1	9	2	2	60	4	2	13	2
6	2	4	1	8	1	10	3	2	19	1	1	16	3
6.25	2	4	1	8	1	9	2	2	27	1	2	8	4
6.375	2	4	1	8	1	10	3	1	31	2	1	12	3
6.625	2	4	1	8	1	14	4	1	52	3	1	17	3
7	2	4	1	8	1	12	4	1	63	4	1	13	1
7	2	4	1	8	1	9	2	4	68	4	2	11	3
1	1	5	2	8	1	13	4	1	60	4	2	16	3
2	1	5	2	8	1	9	2	4	69	4	2	18	3
2.5	1	5	2	8	1	10	3	1	62	4	1	12	2
3.5	1	5	2	8	1	5	1	4	43	2	1	4	2
3.75	1	5	2	8	1	9	2	1	65	4	2	5	1
4	1	5	2	8	1	3	1	4	42	2	1	15	3
4.125	1	5	2	8	1	12	4	1	62	4	1	18	1
4.125	1	5	2	8	1	9	2	2	46	3	2	10	2
4.57142857142857	1	5	2	8	1	9	2	1	58	3	2	13	2
5.125	2	5	2	8	1	9	2	1	54	3	2	16	1
5.125	2	5	2	8	1	11	3	1	47	3	1	14	3
5.5	2	5	2	8	1	12	4	1	70	4	2	12	4
5.625	2	5	2	8	1	10	3	1	70	4	2	9	1
5.625	2	5	2	8	1	13	4	1	33	2	2	17	1
5.75	2	5	2	8	1	12	4	1	41	2	2	10	2
6	2	5	2	8	1	9	2	1	69	4	2	15	3
6	2	5	2	8	1	11	3	4	43	2	2	17	4
6.375	2	5	2	8	1	12	4	2	57	3	2	11	3
6.75	2	5	2	8	1	9	2	1	44	2	1	11	4
6.75	2	5	2	8	1	11	3	1	48	3	2	13	4
6.875	2	5	2	8	1	10	3	2	56	3	2	16	2
6.875	2	5	2	8	1	13	4	1	59	3	2	9	4
7	2	5	2	8	1	9	2	1	45	3	2	16	1
7	2	5	2	8	1	9	2	1	54	3	2	7	3
7	2	5	2	8	1	9	2	4	57	3	2	12	3
7	2	5	2	8	1	9	2	1	66	4	2	6	4
7	2	5	2	8	1	12	4	1	49	3	2	17	4
3.625	1	6	2	8	1	9	2	1	66	4	2	10	4
3.75	1	6	2	8	1	9	2	2	38	2	1	1	1
3.75	1	6	2	8	1	9	2	4	44	2	2	13	4
4	1	6	2	8	1	13	4	2	47	3	2	15	3
4.125	1	6	2	8	1	12	4	1	66	4	1	16	4
4.25	1	6	2	8	1	11	3	1	35	2	2	15	2
4.625	1	6	2	8	1	10	3	1	66	4	2	11	4
5	2	6	2	8	1	9	2	1	18	1	1	12	1
5.125	2	6	2	8	1	9	2	1	64	4	2	4	4
5.375	2	6	2	8	1	14	4	2	48	3	2	17	4
5.625	2	6	2	8	1	9	2	1	56	3	2	17	4
5.75	2	6	2	8	1	10	3	2	59	3	2	5	2
5.875	2	6	2	8	1	14	4	1	63	4	1	16	3
6	2	6	2	8	1	9	2	1	18	1	2	13	4
6.25	2	6	2	8	1	9	2	1	67	4	2	11	4
6.625	2	6	2	8	1	13	4	1	45	3	2	14	2
6.75	2	6	2	8	1	9	2	1	52	3	2	10	3
6.75	2	6	2	8	1	10	3	1	70	4	2	19	4
6.875	2	6	2	8	1	13	4	5	43	2	2	14	4
7	2	6	2	8	1	12	4	1	57	3	1	17	3
7	2	6	2	8	1	11	3	1	52	3	2	18	4
7	2	6	2	8	1	9	2	4	40	2	2	19	4
1.25	1	0	1	9	1	8	1	2	55	3	2	4	4
1.875	1	0	1	9	1	7	1	2	63	4	2	1	3
6.5	2	0	1	9	1	12	4	2	27	1	1	16	1
2.5	1	1	1	9	1	9	2	4	24	1	1	8	4
4	1	1	1	9	1	9	2	1	45	3	2	10	3
4.75	1	1	1	9	1	9	2	1	43	2	2	13	3
5.5	2	1	1	9	1	9	2	2	51	3	1	14	4
5.625	2	1	1	9	1	8	1	2	54	3	2	13	3
6	2	1	1	9	1	10	3	2	21	1	1	15	3
6.25	2	1	1	9	1	12	4	3	32	2	2	19	1
6.625	2	1	1	9	1	9	2	1	70	4	2	12	2
6.625	2	1	1	9	1	9	2	2	25	1	2	7	3
3.25	1	2	1	9	1	9	2	1	18	1	1	11	4
3.28571428571429	1	2	1	9	1	9	2	1	22	1	2	9	3
4.85714285714286	1	2	1	9	1	9	2	2	68	4	1	13	1
5	2	2	1	9	1	12	4	1	57	3	2	8	3
5.5	2	2	1	9	1	9	2	1	45	3	1	4	3
5.875	2	2	1	9	1	9	2	4	64	4	2	17	4
6.25	2	2	1	9	1	11	3	2	41	2	2	6	1
6.75	2	2	1	9	1	10	3	1	38	2	2	12	3
6.875	2	2	1	9	1	9	2	2	43	2	2	12	3
7	2	2	1	9	1	12	4	4	38	2	2	13	4
7	2	2	1	9	1	9	2	2	47	3	1	15	4
1	1	3	1	9	1	13	4	2	50	3	2	9	3
1	1	3	1	9	1	9	2	1	66	4	1	11	3
3.5	1	3	1	9	1	10	3	1	20	1	2	18	1
4	1	3	1	9	1	10	3	2	54	3	1	9	3
4.125	1	3	1	9	1	10	3	2	63	4	1	15	4
4.5	1	3	1	9	1	10	3	2	21	1	1	12	3
4.75	1	3	1	9	1	10	3	2	45	3	1	9	3
4.75	1	3	1	9	1	10	3	1	67	4	2	12	4
5	2	3	1	9	1	9	2	1	54	3	1	8	3
5.125	2	3	1	9	1	12	4	1	48	3	2	12	3
5.375	2	3	1	9	1	9	2	1	56	3	1	8	1
5.625	2	3	1	9	1	12	4	1	61	4	2	13	1
5.625	2	3	1	9	1	11	3	1	61	4	2	8	4
5.875	2	3	1	9	1	9	2	1	59	3	2	13	3
5.875	2	3	1	9	1	10	3	4	57	3	1	5	4
6	2	3	1	9	1	8	1	3	46	3	2	16	1
6	2	3	1	9	1	9	2	1	59	3	1	8	3
6	2	3	1	9	1	12	4	2	57	3	2	10	3
6	2	3	1	9	1	11	3	2	34	2	2	12	3
6.375	2	3	1	9	1	9	2	1	46	3	2	9	3
7	2	3	1	9	1	12	4	2	44	2	1	6	2
7	2	3	1	9	1	12	4	4	41	2	2	12	3
7	2	3	1	9	1	10	3	1	58	3	2	16	3
7	2	3	1	9	1	11	3	1	40	2	1	16	4
3.25	1	4	1	9	1	4	1	4	61	4	2	13	3
4.25	1	4	1	9	1	13	4	1	29	1	1	12	1
4.375	1	4	1	9	1	9	2	4	43	2	2	12	3
4.5	1	4	1	9	1	9	2	4	25	1	1	4	3
4.625	1	4	1	9	1	9	2	1	62	4	2	7	2
5	2	4	1	9	1	9	2	4	26	1	1	12	4
5.375	2	4	1	9	1	9	2	4	49	3	1	4	3
5.5	2	4	1	9	1	10	3	2	28	1	2	4	3
5.625	2	4	1	9	1	12	4	2	37	2	1	14	3
5.75	2	4	1	9	1	9	2	1	48	3	2	1	3
5.875	2	4	1	9	1	13	4	1	44	2	2	18	3
6.125	2	4	1	9	1	13	4	1	70	4	1	19	3
6.375	2	4	1	9	1	9	2	1	57	3	1	12	3
6.5	2	4	1	9	1	10	3	1	52	3	2	9	1
6.5	2	4	1	9	1	8	1	1	53	3	1	7	3
6.5	2	4	1	9	1	9	2	2	56	3	2	9	3
7	2	4	1	9	1	13	4	1	56	3	2	10	1
7	2	4	1	9	1	11	3	1	51	3	2	19	1
7	2	4	1	9	1	9	2	1	65	4	2	13	3
2	1	5	2	9	1	9	2	1	53	3	1	16	1
2.875	1	5	2	9	1	9	2	1	46	3	1	16	1
3	1	5	2	9	1	9	2	1	58	3	2	16	1
3.125	1	5	2	9	1	10	3	1	57	3	1	19	1
3.375	1	5	2	9	1	9	2	1	63	4	1	11	3
3.625	1	5	2	9	1	10	3	1	57	3	2	19	2
4.5	1	5	2	9	1	12	4	4	65	4	2	12	3
4.625	1	5	2	9	1	10	3	2	62	4	2	13	1
4.75	1	5	2	9	1	13	4	1	63	4	1	14	1
4.75	1	5	2	9	1	7	1	2	66	4	1	12	2
5.25	2	5	2	9	1	12	4	1	70	4	1	16	3
5.375	2	5	2	9	1	10	3	4	53	3	2	6	2
5.5	2	5	2	9	1	11	3	1	55	3	2	14	3
5.625	2	5	2	9	1	9	2	2	44	2	1	3	3
5.625	2	5	2	9	1	11	3	2	40	2	1	13	3
5.875	2	5	2	9	1	8	1	4	34	2	2	11	4
6	2	5	2	9	1	7	1	1	61	4	2	12	1
6	2	5	2	9	1	13	4	1	67	4	2	12	2
7	2	5	2	9	1	9	2	1	54	3	2	6	2
7	2	5	2	9	1	9	2	1	21	1	2	10	2
7	2	5	2	9	1	10	3	1	30	2	1	19	2
7	2	5	2	9	1	12	4	1	46	3	2	5	3
7	2	5	2	9	1	9	2	1	54	3	1	6	3
2	1	6	2	9	1	12	4	1	36	2	1	16	4
2.375	1	6	2	9	1	9	2	2	38	2	1	10	3
3	1	6	2	9	1	9	2	2	53	3	1	17	1
3.25	1	6	2	9	1	9	2	1	70	4	1	12	1
4	1	6	2	9	1	14	4	1	45	3	2	19	3
4	1	6	2	9	1	12	4	1	36	2	1	16	4
4.375	1	6	2	9	1	11	3	5	24	1	2	12	1
4.5	1	6	2	9	1	9	2	1	55	3	2	10	2
4.57142857142857	1	6	2	9	1	10	3	2	39	2	2	9	4
5.25	2	6	2	9	1	12	4	3	44	2	1	15	3
5.25	2	6	2	9	1	12	4	1	23	1	2	17	3
5.375	2	6	2	9	1	12	4	1	63	4	2	16	1
5.75	2	6	2	9	1	9	2	1	63	4	2	17	4
5.875	2	6	2	9	1	13	4	1	43	2	1	15	3
5.875	2	6	2	9	1	11	3	2	57	3	1	10	4
6	2	6	2	9	1	11	3	1	59	3	2	9	1
6	2	6	2	9	1	10	3	1	21	1	1	15	3
6.25	2	6	2	9	1	10	3	1	37	2	1	16	2
6.5	2	6	2	9	1	11	3	2	67	4	1	14	3
6.57142857142857	2	6	2	9	1	9	2	1	70	4	2	13	2
6.75	2	6	2	9	1	10	3	1	51	3	2	11	2
6.875	2	6	2	9	1	10	3	4	44	2	1	14	4
7	2	6	2	9	1	12	4	1	31	2	1	9	2
7	2	6	2	9	1	9	2	1	50	3	2	12	2
7	2	6	2	9	1	12	4	1	41	2	1	13	2
7	2	6	2	9	1	12	4	1	43	2	2	17	2
7	2	6	2	9	1	12	4	1	63	4	2	9	4
7	2	6	2	9	1	9	2	4	56	3	1	12	4
7	2	6	2	9	1	10	3	3	47	3	1	13	4
4.75	1	0	1	10	1	12	4	2	23	1	2	9	3
1.375	1	1	1	10	1	6	1	2	60	4	1	3	3
2	1	1	1	10	1	6	1	2	24	1	2	4	2
3.5	1	1	1	10	1	7	1	2	61	4	1	8	2
5	2	1	1	10	1	10	3	2	52	3	1	6	3
5.125	2	1	1	10	1	11	3	1	55	3	1	16	2
5.25	2	1	1	10	1	9	2	2	26	1	2	5	2
1.125	1	2	1	10	1	9	2	2	54	3	2	10	3
4	1	2	1	10	1	9	2	1	39	2	1	11	3
5.125	2	2	1	10	1	12	4	2	49	3	1	13	3
5.875	2	2	1	10	1	10	3	2	56	3	2	16	3
6.75	2	2	1	10	1	9	2	1	25	1	1	11	3
7	2	2	1	10	1	11	3	5	55	3	2	16	4
3.25	1	3	1	10	1	9	2	1	49	3	2	15	3
4	1	3	1	10	1	13	4	2	62	4	2	16	1
5.125	2	3	1	10	1	12	4	2	57	3	1	19	3
5.875	2	3	1	10	1	7	1	2	18	1	1	17	2
6.125	2	3	1	10	1	10	3	5	45	3	2	16	1
6.25	2	3	1	10	1	11	3	5	63	4	2	4	4
6.5	2	3	1	10	1	11	3	1	70	4	2	7	3
6.625	2	3	1	10	1	9	2	1	54	3	1	14	3
6.875	2	3	1	10	1	13	4	3	40	2	2	14	4
1.125	1	4	1	10	1	9	2	1	52	3	2	6	1
1.75	1	4	1	10	1	9	2	2	42	2	2	14	2
2.25	1	4	1	10	1	11	3	3	45	3	2	14	2
2.375	1	4	1	10	1	8	1	1	38	2	1	13	2
2.625	1	4	1	10	1	9	2	2	57	3	1	8	3
3.25	1	4	1	10	1	9	2	4	50	3	2	18	4
3.375	1	4	1	10	1	9	2	2	51	3	1	9	1
4.625	1	4	1	10	1	11	3	1	56	3	2	17	3
4.75	1	4	1	10	1	13	4	1	36	2	2	16	3
5.125	2	4	1	10	1	12	4	1	36	2	1	14	3
5.25	2	4	1	10	1	8	1	2	54	3	1	13	4
5.75	2	4	1	10	1	11	3	1	31	2	1	14	4
6	2	4	1	10	1	12	4	1	44	2	1	12	1
6	2	4	1	10	1	10	3	1	31	2	2	14	2
6	2	4	1	10	1	9	2	1	54	3	1	17	3
6.14285714285714	2	4	1	10	1	9	2	1	44	2	2	14	2
6.25	2	4	1	10	1	9	2	4	29	1	2	12	3
6.5	2	4	1	10	1	10	3	1	59	3	2	7	3
7	2	4	1	10	1	9	2	1	49	3	2	11	1
7	2	4	1	10	1	11	3	2	62	4	1	13	1
7	2	4	1	10	1	10	3	2	55	3	1	13	2
7	2	4	1	10	1	9	2	1	57	3	1	15	2
7	2	4	1	10	1	12	4	1	63	4	2	11	3
7	2	4	1	10	1	11	3	1	53	3	1	10	4
1.75	1	5	2	10	1	9	2	1	38	2	2	8	3
2.28571428571429	1	5	2	10	1	13	4	1	33	2	1	16	3
4.25	1	5	2	10	1	11	3	1	35	2	1	16	1
4.375	1	5	2	10	1	10	3	1	62	4	1	4	2
4.375	1	5	2	10	1	11	3	3	28	1	1	15	4
4.5	1	5	2	10	1	12	4	2	44	2	1	16	1
4.5	1	5	2	10	1	10	3	2	47	3	1	12	3
4.625	1	5	2	10	1	12	4	2	63	4	2	7	3
4.875	1	5	2	10	1	12	4	1	29	1	2	11	1
5	2	5	2	10	1	10	3	5	66	4	2	7	3
5.125	2	5	2	10	1	7	1	2	41	2	1	6	2
5.125	2	5	2	10	1	12	4	1	52	3	2	16	3
5.375	2	5	2	10	1	10	3	1	20	1	1	18	1
5.75	2	5	2	10	1	8	1	1	70	4	1	10	2
5.75	2	5	2	10	1	10	3	2	47	3	1	11	3
5.875	2	5	2	10	1	10	3	3	20	1	1	12	4
6	2	5	2	10	1	10	3	1	46	3	2	7	2
6.5	2	5	2	10	1	12	4	1	56	3	1	15	4
6.625	2	5	2	10	1	10	3	1	53	3	2	8	3
6.625	2	5	2	10	1	13	4	1	62	4	1	19	3
6.875	2	5	2	10	1	11	3	2	48	3	2	15	1
7	2	5	2	10	1	9	2	2	56	3	2	4	1
7	2	5	2	10	1	9	2	2	55	3	2	7	3
7	2	5	2	10	1	9	2	1	44	2	1	13	3
7	2	5	2	10	1	10	3	1	64	4	2	13	3
7	2	5	2	10	1	12	4	1	41	2	1	19	4
2.25	1	6	2	10	1	9	2	1	40	2	2	5	3
2.75	1	6	2	10	1	13	4	1	36	2	1	19	4
3.25	1	6	2	10	1	9	2	1	69	4	2	7	3
3.375	1	6	2	10	1	9	2	1	36	2	1	12	3
3.5	1	6	2	10	1	11	3	1	29	1	2	12	4
3.875	1	6	2	10	1	9	2	1	47	3	2	6	4
4.125	1	6	2	10	1	8	1	1	58	3	2	12	3
4.25	1	6	2	10	1	12	4	1	50	3	2	12	3
4.5	1	6	2	10	1	12	4	1	62	4	1	16	1
4.625	1	6	2	10	1	12	4	1	32	2	1	13	1
4.75	1	6	2	10	1	10	3	1	48	3	1	18	3
5	2	6	2	10	1	10	3	4	27	1	2	11	3
5	2	6	2	10	1	10	3	1	40	2	2	19	4
5.25	2	6	2	10	1	9	2	2	55	3	2	15	1
5.375	2	6	2	10	1	11	3	1	48	3	2	10	4
5.625	2	6	2	10	1	11	3	1	60	4	1	8	1
6	2	6	2	10	1	9	2	2	42	2	2	5	2
6	2	6	2	10	1	13	4	1	27	1	2	14	2
6	2	6	2	10	1	11	3	1	46	3	1	16	3
6	2	6	2	10	1	10	3	1	38	2	2	19	4
6.125	2	6	2	10	1	9	2	1	62	4	1	13	2
6.25	2	6	2	10	1	11	3	2	45	3	2	4	2
6.375	2	6	2	10	1	13	4	1	45	3	2	19	3
6.5	2	6	2	10	1	10	3	1	59	3	1	10	1
6.5	2	6	2	10	1	10	3	1	54	3	1	7	4
6.625	2	6	2	10	1	13	4	1	44	2	1	17	2
6.75	2	6	2	10	1	10	3	1	58	3	1	17	3
6.875	2	6	2	10	1	10	3	1	47	3	1	12	1
7	2	6	2	10	1	12	4	1	64	4	1	17	1
7	2	6	2	10	1	14	4	1	57	3	2	19	1
7	2	6	2	10	1	9	2	2	35	2	1	5	3
7	2	6	2	10	1	11	3	2	41	2	2	9	3
7	2	6	2	10	1	12	4	1	61	4	1	13	3
7	2	6	2	10	1	13	4	2	50	3	1	16	3
7	2	6	2	10	1	11	3	1	55	3	1	9	4
2.625	1	1	1	11	1	8	1	2	44	2	1	8	2
3.75	1	1	1	11	1	9	2	2	48	3	2	10	3
4.75	1	1	1	11	1	9	2	1	19	1	2	16	1
4.875	1	1	1	11	1	9	2	2	51	3	1	15	2
3.625	1	2	1	11	1	12	4	2	45	3	2	4	3
3.75	1	2	1	11	1	10	3	2	43	2	2	9	3
5	2	2	1	11	1	12	4	1	46	3	1	15	4
5.125	2	2	1	11	1	9	2	1	69	4	1	12	4
5.875	2	2	1	11	1	11	3	2	65	4	2	13	4
6.625	2	2	1	11	1	10	3	1	62	4	1	4	4
7	2	2	1	11	1	10	3	1	48	3	1	11	2
3.5	1	3	1	11	1	9	2	1	67	4	2	13	4
5	2	3	1	11	1	12	4	1	22	1	1	15	1
5.375	2	3	1	11	1	9	2	4	49	3	1	5	3
6	2	3	1	11	1	10	3	2	63	4	1	13	3
6.125	2	3	1	11	1	13	4	2	64	4	1	16	1
6.5	2	3	1	11	1	10	3	1	55	3	1	15	1
6.75	2	3	1	11	1	11	3	3	25	1	1	16	4
7	2	3	1	11	1	10	3	1	56	3	1	5	2
7	2	3	1	11	1	9	2	1	43	2	2	16	2
7	2	3	1	11	1	9	2	4	64	4	1	13	3
7	2	3	1	11	1	9	2	1	36	2	2	15	3
2.125	1	4	1	11	1	9	2	2	61	4	1	5	2
3	1	4	1	11	1	13	4	1	35	2	2	16	1
3.25	1	4	1	11	1	8	1	1	63	4	2	5	2
3.75	1	4	1	11	1	9	2	1	22	1	1	19	1
3.875	1	4	1	11	1	9	2	2	63	4	1	10	3
3.875	1	4	1	11	1	14	4	1	46	3	1	16	3
4	1	4	1	11	1	11	3	5	67	4	1	17	4
4.125	1	4	1	11	1	12	4	1	61	4	1	13	4
4.25	1	4	1	11	1	8	1	4	37	2	2	13	4
4.25	1	4	1	11	1	10	3	1	53	3	1	15	4
4.25	1	4	1	11	1	11	3	1	70	4	1	17	4
4.5	1	4	1	11	1	6	1	1	63	4	1	6	2
4.75	1	4	1	11	1	9	2	1	39	2	1	15	1
5.125	2	4	1	11	1	10	3	2	49	3	1	10	4
6	2	4	1	11	1	10	3	5	29	1	2	7	3
6.25	2	4	1	11	1	14	4	1	57	3	1	17	4
6.375	2	4	1	11	1	11	3	2	55	3	1	5	2
6.75	2	4	1	11	1	9	2	1	60	4	2	13	2
7	2	4	1	11	1	10	3	1	45	3	2	15	1
7	2	4	1	11	1	8	1	1	48	3	1	6	4
7	2	4	1	11	1	8	1	1	59	3	1	6	4
7	2	4	1	11	1	9	2	1	57	3	1	13	4
3.57142857142857	1	5	2	11	1	9	2	2	51	3	2	6	3
4.25	1	5	2	11	1	9	2	1	47	3	2	8	3
4.5	1	5	2	11	1	9	2	1	70	4	2	9	2
5.25	2	5	2	11	1	12	4	1	40	2	2	13	1
5.42857142857143	2	5	2	11	1	13	4	2	39	2	1	16	3
5.75	2	5	2	11	1	10	3	1	64	4	2	12	3
6	2	5	2	11	1	9	2	1	37	2	2	11	2
6	2	5	2	11	1	10	3	1	56	3	2	17	2
6	2	5	2	11	1	12	4	1	27	1	1	12	4
6	2	5	2	11	1	11	3	1	58	3	1	18	4
6.25	2	5	2	11	1	12	4	1	38	2	2	14	3
6.375	2	5	2	11	1	10	3	1	57	3	1	11	2
6.75	2	5	2	11	1	10	3	2	49	3	2	19	4
6.875	2	5	2	11	1	5	1	1	42	2	1	14	2
7	2	5	2	11	1	12	4	1	52	3	2	17	1
7	2	5	2	11	1	9	2	5	49	3	1	18	1
7	2	5	2	11	1	7	1	1	29	1	1	6	2
7	2	5	2	11	1	10	3	1	35	2	2	13	3
7	2	5	2	11	1	12	4	1	38	2	1	16	3
7	2	5	2	11	1	12	4	1	59	3	2	11	4
1.875	1	6	2	11	1	12	4	5	49	3	1	14	3
3	1	6	2	11	1	12	4	1	57	3	1	15	2
3.625	1	6	2	11	1	12	4	1	57	3	1	15	3
3.625	1	6	2	11	1	12	4	1	35	2	1	16	4
3.75	1	6	2	11	1	12	4	2	46	3	1	15	3
4	1	6	2	11	1	10	3	1	25	1	2	16	2
4	1	6	2	11	1	14	4	1	49	3	1	16	3
4.75	1	6	2	11	1	10	3	5	58	3	1	12	4
5.25	2	6	2	11	1	9	2	2	26	1	2	4	2
5.375	2	6	2	11	1	11	3	1	58	3	2	19	2
5.5	2	6	2	11	1	12	4	1	38	2	2	15	2
5.5	2	6	2	11	1	12	4	1	57	3	1	18	2
5.5	2	6	2	11	1	12	4	2	66	4	1	15	3
5.625	2	6	2	11	1	10	3	1	20	1	1	18	1
5.625	2	6	2	11	1	11	3	1	45	3	1	7	4
5.66666666666667	2	6	2	11	1	12	4	1	62	4	2	11	2
5.875	2	6	2	11	1	11	3	5	49	3	1	15	1
5.875	2	6	2	11	1	9	2	1	39	2	1	13	3
5.875	2	6	2	11	1	11	3	1	52	3	1	5	4
6	2	6	2	11	1	10	3	1	42	2	2	12	1
6	2	6	2	11	1	13	4	1	66	4	2	13	2
6	2	6	2	11	1	10	3	1	63	4	2	18	3
6.25	2	6	2	11	1	9	2	1	57	3	1	8	1
6.25	2	6	2	11	1	13	4	1	66	4	1	15	1
6.5	2	6	2	11	1	12	4	1	55	3	2	15	3
6.625	2	6	2	11	1	12	4	1	36	2	1	11	3
6.75	2	6	2	11	1	12	4	1	64	4	2	9	3
6.875	2	6	2	11	1	10	3	1	22	1	2	17	2
7	2	6	2	11	1	11	3	2	51	3	1	8	1
7	2	6	2	11	1	13	4	1	52	3	1	17	1
7	2	6	2	11	1	13	4	1	68	4	1	16	2
7	2	6	2	11	1	12	4	1	33	2	2	10	3
7	2	6	2	11	1	12	4	1	28	1	1	14	3
7	2	6	2	11	1	12	4	1	43	2	1	14	3
7	2	6	2	11	1	12	4	2	60	4	2	16	3
7	2	6	2	11	1	13	4	1	59	3	2	15	4
7	2	6	2	11	1	11	3	1	47	3	2	16	4
4.25	1	0	1	12	2	14	4	3	44	2	1	14	3
4.75	1	0	1	12	2	10	3	1	61	4	2	12	4
5.625	2	1	1	12	2	9	2	2	28	1	1	8	3
6	2	1	1	12	2	12	4	2	46	3	2	5	3
7	2	1	1	12	2	11	3	4	19	1	1	17	1
4	1	2	1	12	2	11	3	2	60	4	2	11	1
4.5	1	2	1	12	2	10	3	1	68	4	2	7	4
5.375	2	2	1	12	2	11	3	1	51	3	2	13	3
5.57142857142857	2	2	1	12	2	11	3	2	40	2	2	12	3
7	2	2	1	12	2	9	2	2	60	4	2	11	3
2.875	1	3	1	12	2	10	3	1	21	1	2	17	2
4.14285714285714	1	3	1	12	2	12	4	1	27	1	2	10	1
4.75	1	3	1	12	2	12	4	4	65	4	2	7	3
4.875	1	3	1	12	2	11	3	1	34	2	2	13	4
5.375	2	3	1	12	2	9	2	2	18	1	2	13	3
6.625	2	3	1	12	2	14	4	1	63	4	2	14	2
6.875	2	3	1	12	2	12	4	1	50	3	1	15	4
7	2	3	1	12	2	9	2	5	33	2	1	8	2
7	2	3	1	12	2	12	4	1	58	3	1	17	2
7	2	3	1	12	2	9	2	1	31	2	2	7	3
7	2	3	1	12	2	9	2	1	33	2	1	9	3
4.75	1	4	1	12	2	12	4	1	24	1	1	12	4
5.125	2	4	1	12	2	10	3	5	28	1	2	14	2
5.75	2	4	1	12	2	10	3	1	57	3	2	10	3
5.75	2	4	1	12	2	12	4	2	57	3	2	14	4
5.875	2	4	1	12	2	14	4	4	57	3	1	13	3
5.875	2	4	1	12	2	9	2	1	44	2	1	15	3
6	2	4	1	12	2	11	3	2	41	2	1	14	1
6	2	4	1	12	2	12	4	2	69	4	1	13	3
6.375	2	4	1	12	2	13	4	5	46	3	2	12	4
6.57142857142857	2	4	1	12	2	9	2	2	28	1	2	11	2
7	2	4	1	12	2	12	4	1	67	4	2	11	1
7	2	4	1	12	2	10	3	1	34	2	1	13	2
7	2	4	1	12	2	10	3	1	20	1	2	18	3
7	2	4	1	12	2	11	3	1	67	4	2	11	4
3.875	1	5	2	12	2	13	4	1	63	4	1	17	4
4.625	1	5	2	12	2	9	2	4	51	3	1	15	4
5	2	5	2	12	2	12	4	1	54	3	1	15	2
5.125	2	5	2	12	2	9	2	1	20	1	1	10	3
5.875	2	5	2	12	2	13	4	1	63	4	2	16	1
6	2	5	2	12	2	13	4	1	51	3	2	13	1
6.5	2	5	2	12	2	9	2	1	32	2	1	10	3
6.625	2	5	2	12	2	13	4	1	61	4	2	9	2
6.625	2	5	2	12	2	13	4	1	70	4	2	6	4
7	2	5	2	12	2	12	4	5	41	2	2	7	1
7	2	5	2	12	2	12	4	1	29	1	1	12	1
7	2	5	2	12	2	9	2	1	65	4	2	5	2
7	2	5	2	12	2	13	4	3	57	3	2	16	3
7	2	5	2	12	2	13	4	1	39	2	1	16	4
7	2	5	2	12	2	13	4	4	59	3	1	17	4
3.75	1	6	2	12	2	10	3	1	54	3	1	17	4
3.875	1	6	2	12	2	10	3	1	62	4	1	11	3
3.875	1	6	2	12	2	11	3	1	23	1	1	11	4
4.125	1	6	2	12	2	12	4	1	47	3	2	15	1
4.125	1	6	2	12	2	12	4	4	67	4	2	19	3
4.75	1	6	2	12	2	13	4	2	57	3	1	16	3
4.875	1	6	2	12	2	12	4	1	59	3	1	17	2
5	2	6	2	12	2	12	4	1	31	2	2	11	4
5.14285714285714	2	6	2	12	2	11	3	1	51	3	2	12	3
5.28571428571429	2	6	2	12	2	10	3	2	20	1	2	10	3
5.375	2	6	2	12	2	9	2	1	48	3	2	17	4
5.75	2	6	2	12	2	10	3	1	68	4	1	17	4
5.875	2	6	2	12	2	6	1	4	23	1	2	8	3
6	2	6	2	12	2	12	4	5	28	1	1	13	2
6	2	6	2	12	2	12	4	1	29	1	2	14	2
6	2	6	2	12	2	12	4	1	57	3	2	18	3
6	2	6	2	12	2	14	4	1	44	2	1	14	4
6	2	6	2	12	2	12	4	1	35	2	2	14	4
6	2	6	2	12	2	10	3	1	63	4	1	17	4
6.125	2	6	2	12	2	13	4	1	35	2	2	16	4
6.25	2	6	2	12	2	12	4	1	64	4	1	3	4
6.5	2	6	2	12	2	14	4	1	52	3	1	17	3
6.75	2	6	2	12	2	10	3	2	48	3	1	13	1
6.75	2	6	2	12	2	12	4	1	51	3	1	19	1
6.75	2	6	2	12	2	10	3	4	23	1	2	16	4
6.875	2	6	2	12	2	9	2	5	42	2	1	13	2
7	2	6	2	12	2	13	4	5	28	1	2	10	1
7	2	6	2	12	2	10	3	1	67	4	1	11	1
7	2	6	2	12	2	12	4	1	37	2	1	16	1
7	2	6	2	12	2	11	3	1	52	3	2	8	2
7	2	6	2	12	2	10	3	1	65	4	1	11	2
7	2	6	2	12	2	12	4	1	42	2	2	14	2
7	2	6	2	12	2	10	3	1	23	1	1	19	2
7	2	6	2	12	2	10	3	1	59	3	2	15	3
7	2	6	2	12	2	14	4	4	65	4	1	17	3
7	2	6	2	12	2	12	4	5	48	3	1	7	4
7	2	6	2	12	2	12	4	1	43	2	1	16	4
7	2	6	2	12	2	13	4	1	66	4	2	16	4
1.42857142857143	1	2	1	13	2	9	2	1	64	4	1	12	2
7	2	2	1	13	2	11	3	1	53	3	1	14	2
4.125	1	3	1	13	2	12	4	1	25	1	2	11	2
4.875	1	3	1	13	2	10	3	2	60	4	2	7	4
7	2	3	1	13	2	12	4	1	46	3	2	17	1
7	2	3	1	13	2	10	3	1	20	1	1	16	4
1	1	4	1	13	2	12	4	1	31	2	1	15	2
2.25	1	4	1	13	2	8	1	4	38	2	1	17	2
4.625	1	4	1	13	2	12	4	1	65	4	2	16	1
5	2	4	1	13	2	14	4	4	49	3	1	19	3
5.875	2	4	1	13	2	9	2	1	32	2	1	13	3
5.875	2	4	1	13	2	10	3	1	39	2	1	18	3
6	2	4	1	13	2	9	2	1	44	2	1	4	2
6.28571428571429	2	4	1	13	2	11	3	1	54	3	2	11	4
6.875	2	4	1	13	2	9	2	2	42	2	2	8	3
7	2	4	1	13	2	12	4	1	47	3	2	19	1
7	2	4	1	13	2	12	4	1	60	4	1	15	2
2.5	1	5	2	13	2	12	4	1	44	2	2	16	4
4.85714285714286	1	5	2	13	2	13	4	2	48	3	2	19	3
5	2	5	2	13	2	9	2	1	57	3	1	8	2
5.25	2	5	2	13	2	10	3	2	48	3	1	16	2
5.625	2	5	2	13	2	12	4	2	44	2	2	15	4
5.875	2	5	2	13	2	13	4	4	31	2	2	19	3
6	2	5	2	13	2	12	4	1	23	1	1	7	2
6	2	5	2	13	2	13	4	2	54	3	1	16	3
6	2	5	2	13	2	13	4	1	68	4	2	15	4
6.125	2	5	2	13	2	8	1	2	18	1	1	1	3
6.125	2	5	2	13	2	7	1	4	23	1	1	15	4
6.625	2	5	2	13	2	11	3	1	31	2	1	13	2
6.85714285714286	2	5	2	13	2	13	4	1	59	3	1	16	4
7	2	5	2	13	2	14	4	1	62	4	1	16	2
7	2	5	2	13	2	10	3	1	38	2	2	16	2
7	2	5	2	13	2	11	3	1	63	4	2	17	3
7	2	5	2	13	2	14	4	1	70	4	2	15	4
7	2	5	2	13	2	13	4	1	69	4	1	16	4
7	2	5	2	13	2	12	4	1	55	3	1	19	4
4.14285714285714	1	6	2	13	2	12	4	1	38	2	1	16	3
4.75	1	6	2	13	2	13	4	1	45	3	2	16	1
4.75	1	6	2	13	2	13	4	1	56	3	2	18	2
5	2	6	2	13	2	12	4	1	64	4	1	16	3
5.25	2	6	2	13	2	12	4	2	51	3	1	16	3
5.375	2	6	2	13	2	12	4	1	56	3	2	7	1
5.625	2	6	2	13	2	9	2	1	45	3	1	17	1
5.75	2	6	2	13	2	13	4	4	45	3	1	16	4
5.875	2	6	2	13	2	12	4	1	45	3	2	16	3
5.875	2	6	2	13	2	12	4	1	49	3	2	16	4
5.875	2	6	2	13	2	14	4	1	50	3	1	19	4
6	2	6	2	13	2	10	3	1	34	2	1	14	2
6	2	6	2	13	2	13	4	1	24	1	1	16	2
6	2	6	2	13	2	13	4	1	28	1	2	13	3
6.5	2	6	2	13	2	12	4	1	27	1	2	18	1
6.5	2	6	2	13	2	11	3	2	46	3	1	8	2
6.625	2	6	2	13	2	12	4	2	29	1	2	14	2
6.625	2	6	2	13	2	10	3	5	27	1	2	8	3
6.875	2	6	2	13	2	14	4	1	45	3	2	17	3
6.875	2	6	2	13	2	10	3	1	67	4	2	16	4
7	2	6	2	13	2	12	4	1	65	4	2	7	1
7	2	6	2	13	2	12	4	1	68	4	2	8	1
7	2	6	2	13	2	13	4	1	54	3	1	16	1
7	2	6	2	13	2	14	4	3	47	3	2	16	1
7	2	6	2	13	2	9	2	1	18	1	1	16	2
7	2	6	2	13	2	12	4	1	26	1	1	19	2
7	2	6	2	13	2	14	4	1	43	2	1	13	3
7	2	6	2	13	2	12	4	2	60	4	2	13	3
7	2	6	2	13	2	10	3	2	60	4	1	15	3
7	2	6	2	13	2	11	3	1	51	3	2	19	3
7	2	6	2	13	2	10	3	5	53	3	2	15	4
7	2	6	2	13	2	13	4	3	33	2	1	16	4
5	2	2	1	14	2	9	2	1	18	1	1	18	2
4.71428571428571	1	3	1	14	2	12	4	1	42	2	1	16	4
5.125	2	3	1	14	2	10	3	1	20	1	1	17	2
6.375	2	3	1	14	2	12	4	2	41	2	2	18	1
7	2	3	1	14	2	12	4	2	56	3	1	16	1
7	2	3	1	14	2	11	3	1	43	2	2	12	3
3.375	1	4	1	14	2	8	1	2	55	3	2	5	3
5.25	2	4	1	14	2	11	3	1	41	2	2	13	4
6.25	2	4	1	14	2	12	4	2	54	3	2	11	1
6.25	2	4	1	14	2	12	4	3	43	2	1	15	4
6.75	2	4	1	14	2	14	4	1	66	4	1	19	2
7	2	4	1	14	2	11	3	2	61	4	2	16	1
7	2	4	1	14	2	13	4	4	51	3	1	15	3
7	2	4	1	14	2	11	3	1	23	1	1	10	4
5.5	2	5	2	14	2	10	3	4	25	1	1	19	1
5.5	2	5	2	14	2	14	4	5	63	4	2	19	4
6	2	5	2	14	2	13	4	1	28	1	2	11	1
6	2	5	2	14	2	9	2	4	51	3	1	6	4
6.25	2	5	2	14	2	10	3	1	55	3	2	13	3
6.375	2	5	2	14	2	13	4	1	56	3	1	17	2
6.625	2	5	2	14	2	13	4	1	40	2	2	13	4
4	1	6	2	14	2	14	4	1	64	4	1	16	3
5	2	6	2	14	2	11	3	2	30	2	2	19	3
5.375	2	6	2	14	2	13	4	1	55	3	2	9	2
6	2	6	2	14	2	12	4	1	28	1	1	15	1
6	2	6	2	14	2	14	4	1	54	3	2	16	2
6	2	6	2	14	2	9	2	1	32	2	1	19	3
6.125	2	6	2	14	2	10	3	1	23	1	1	9	2
6.25	2	6	2	14	2	12	4	1	49	3	2	16	4
6.375	2	6	2	14	2	13	4	1	70	4	1	19	1
6.375	2	6	2	14	2	13	4	1	65	4	2	14	4
6.5	2	6	2	14	2	13	4	1	29	1	1	13	2
6.5	2	6	2	14	2	12	4	1	37	2	1	13	2
6.5	2	6	2	14	2	12	4	3	24	1	2	19	4
6.75	2	6	2	14	2	13	4	1	69	4	1	10	4
6.875	2	6	2	14	2	10	3	1	59	3	2	2	1
6.875	2	6	2	14	2	9	2	5	35	2	2	11	1
6.875	2	6	2	14	2	13	4	1	30	2	2	13	3
7	2	6	2	14	2	13	4	1	27	1	2	9	1
7	2	6	2	14	2	10	3	1	53	3	1	14	1
7	2	6	2	14	2	14	4	1	46	3	1	11	2
7	2	6	2	14	2	12	4	1	29	1	2	12	2
7	2	6	2	14	2	10	3	1	21	1	1	17	2
7	2	6	2	14	2	12	4	1	45	3	1	17	2
7	2	6	2	14	2	14	4	2	42	2	2	16	3
7	2	6	2	14	2	14	4	1	58	3	1	17	3
7	2	6	2	14	2	13	4	1	43	2	2	18	3
7	2	6	2	14	2	12	4	1	28	1	2	8	4
7	2	6	2	14	2	9	2	1	32	2	1	12	4
5.25	2	3	1	15	2	13	4	1	68	4	1	8	3
4.25	1	4	1	15	2	10	3	1	21	1	1	14	1
6	2	4	1	15	2	12	4	1	28	1	1	11	3
1.85714285714286	1	5	2	15	2	11	3	2	63	4	1	15	2
7	2	5	2	15	2	12	4	4	50	3	1	11	3
7	2	5	2	15	2	12	4	1	66	4	1	12	4
5.125	2	6	2	15	2	11	3	2	52	3	2	12	1
6.57142857142857	2	6	2	15	2	10	3	5	51	3	1	16	3
6.625	2	6	2	15	2	13	4	5	35	2	1	13	2
6.625	2	6	2	15	2	10	3	1	20	1	1	16	4
6.75	2	6	2	15	2	13	4	1	31	2	1	12	2
6.875	2	6	2	15	2	12	4	1	49	3	2	16	3
7	2	6	2	15	2	12	4	1	25	1	1	15	1
7	2	6	2	15	2	14	4	1	37	2	2	15	2
7	2	6	2	15	2	9	2	1	38	2	2	6	3
7	2	6	2	15	2	12	4	5	26	1	1	11	3
7	2	6	2	15	2	14	4	1	38	2	1	14	3
7	2	6	2	15	2	11	3	1	40	2	1	16	3
7	2	6	2	15	2	12	4	5	43	2	1	15	4
7	2	5	2	16	2	14	4	1	67	4	1	18	1
6.875	2	6	2	16	2	12	4	1	54	3	1	12	2
